# Supplementary material for: Tributyltin perturbs femoral cortical architecture and polar moment of inertia in rat
Source: BMC Musculoskelet Disord. 2021 May 7;22:427. doi: 10.1186/s12891-021-04298-2 (PMC8106170; doi:10.1186/s12891-021-04298-2)
Supplement: Supplementary file 2 — Additional file 2. [file 12891_2021_4298_MOESM2_ESM.xlsx]

## Sheet: Sheet1
Groups		OD for Pi	serum Pi level	OD for Ca2+	serum Ca2+ level
Control	1	0.264	2.50774	0.316	2.65957
	2	0.303	2.93916	0.337	3.19149
	3	0.236	2.19801	0.327	2.9382
	4	0.27	2.57411	0.316	2.65957
	5	0.244	2.2865	0.337	3.19149
	6	0.2821	2.70797	0.332	3.06484
	7	0.3211	3.13938	0.3295	3.00152
	8	0.2179	1.99779	0.335	3.14083
	9	0.2519	2.37389	0.3226	2.82675
	10	0.226	2.08739	0.3354	3.15096
Low dose	1	0.281	2.6958	0.322	2.81155
	2	0.253	2.38606	0.339	3.24215
	3	0.251	2.36394	0.333	3.09017
	4	0.27	2.57411	0.322	2.81155
	5	0.289	2.78429	0.339	3.24215
	6	0.29908	2.8958	0.336	3.16616
	7	0.23492	2.18606	0.3305	3.02685
	8	0.23292	2.16394	0.344	3.36879
	9	0.2519	2.37389	0.3305	3.02685
	10	0.30708	2.98429	0.3395	3.25481
Middle dose	1	0.239	2.2312	0.319	2.73556
	2	0.283	2.71792	0.337	3.19149
	3	0.285	2.74004	0.337	3.19149
	4	0.305	2.96128	0.319	2.73556
	5	0.31	3.01659	0.337	3.19149
	6	0.22092	2.03119	0.3409	3.29027
	7	0.26492	2.51792	0.3345	3.12817
	8	0.2669	2.53982	0.325	2.88754
	9	0.32308	3.16128	0.328	2.96353
	10	0.32808	3.21659	0.3295	3.00152
High dose	1	0.311	3.02766	0.324	2.86221
	2	0.307	2.98341	0.337	3.19149
	3	0.276	2.64049	0.336	3.16616
	4	0.279	2.67367	0.324	2.86221
	5	0.3069	2.9823	0.337	3.19149
	6	0.329188	3.22885	0.3365	3.17882
	7	0.325188	3.1846	0.3375	3.20415
	8	0.25783	2.43949	0.342	3.31814
	9	0.26083	2.47268	0.3203	2.76849
	10	0.3056	2.96792	0.3495	3.50811
