# Supplementary material for: Tributyltin perturbs femoral cortical architecture and polar moment of inertia in rat
Source: BMC Musculoskelet Disord. 2021 May 7;22:427. doi: 10.1186/s12891-021-04298-2 (PMC8106170; doi:10.1186/s12891-021-04298-2)
Supplement: Supplementary file 3 — Additional file 3. [file 12891_2021_4298_MOESM3_ESM.xlsx]

## Sheet: Sheet1
groups		BV/TV	Con.D	SMI	Tb.N	Tb.Th	Tb.Sp	Cortical area	total cross sectional area	marrow area	cortical thickness	endocortical circumference	periosteal circumference	J0
control	1	0.147	34.0043	1.9952	2.6806	0.0803	0.3738	7.066	12.873	5.807	0.61	8.866	12.825	21.0974
	2	0.1126	30.8772	2.266	1.8953	0.076	0.5593	6.801	12.454	5.653	0.54	9.365	12.751	18.0124
	3	0.1099	31.1188	2.4218	2.8768	0.0722	0.3434	6.415	11.7	5.285	0.6	8.735	12.407	19.5912
	4	0.1745	46.5102	1.9141	2.7536	0.0836	0.3638	6.601	11.579	4.978	0.59	8.163	12.06	15.8602
high dose	1	0.1354	36.1293	2.1869	2.3225	0.0823	0.3452	6.186	11.515	5.329	0.62	8.228	11.834	13.1647
	2	0.0902	29.7035	2.3946	1.7836	0.0757	0.5856	5.718	11.622	5.904	0.55	8.855	12.324	16.7898
	3	0.0732	18.9513	2.8531	2.2062	0.066	0.4524	6.118	10.749	4.631	0.58	7.952	11.769	14.4538
	4	0.1114	32.697	2.4665	2.3715	0.0725	0.4298	5.357	11.04	5.683	0.51	8.901	11.919	10.5591
