# Supplementary material for: Tributyltin perturbs femoral cortical architecture and polar moment of inertia in rat
Source: BMC Musculoskelet Disord. 2021 May 7;22:427. doi: 10.1186/s12891-021-04298-2 (PMC8106170; doi:10.1186/s12891-021-04298-2)
Supplement: Supplementary file 4 — Additional file 4. [file 12891_2021_4298_MOESM4_ESM.xlsx]

## Sheet: Sheet1
		24d	30d	36d	42d	48d	54d	60d	66d	72d	78d	84d
groups	animal	10.15	10.21	10.27	11.02	11.08	11.14	11.2	11.26	12.02	12.08	12.14
Control	1	81	115	152	197	240	268	277	309	326	340	345
	2	88	136	185	241	287	338	359	385	409	420	426
	3	80	133	195	240	278	314	333	362	369	375	368
	4	84	136	199	246	293	324	336	362	384	400	406
	5	88	135	191	231	260	289	304	326	335	342	352
	6	85	135	188	230	262	302	311	324	337	348	349
	7	91	142	201	244	281	306	319	343	366	380	395
	8	82	125	164	215	256	283	297	301	313	314	332
	9	84	133	176	221	264	302	322	350	374	379	394
	10	86	134	179	215	254	280	293	293	295	292	295
Low dose	1	86	134	181	225	257	293	315	339	359	370	368
	2	80	126	166	216	259	302	314	337	354	333	328
	3	86	134	173	230	265	297	317	345	357	366	375
	4	81	128	172	225	270	301	300	337	348	362	361
	5	90	143	196	245	294	331	305	343	362	389	392
	6	91	145	190	240	281	316	325	356	367	378	373
	7	84	132	187	235	285	332	350	366	363	359	364
	8	84	130	173	216	258	292	294	301	314	326	338
	9	83	135	186	242	288	337	356	379	395	404	412
	10	82	126	161	206	233	274	277	300	325	329	339
Middle dose	1	84	133	185	233	290	335	361	382	393	403	410
	2	83	131	178	225	274	316	333	348	358	360	360
	3	85	132	182	229	272	302	308	337	353	363	368
	4	86	136	191	243	294	336	352	365	390	399	401
	5	80	126	166	209	251	276	284	296	310	318	336
	6	82	123	162	205	254	293	305	322	336	347	353
	7	88	139	187	230	273	306	326	352	368	374	382
	8	92	147	199	257	310	351	380	403	405	426	432
	9	89	134	174	216	260	292	304	318	323	333	341
	10	82	134	189	245	298	349	377	381	388	398	408
High dose	1	85	140	199	254	302	359	370	397	412	426	429
	2	84	127	172	220	255	295	310	327	338	348	368
	3	86	135	183	226	262	298	311	325	348	356	376
	4	82	130	175	228	280	329	352	378	389	395	401
	5	83	131	170	210	238	272	289	307	327	334	353
	6	91	145	196	251	304	358	390	394	417	435	443
	7	85	135	175	233	277	318	328	354	364	374	390
	8	81	125	176	220	263	298	320	348	370	375	382
	9	91	143	200	245	291	339	362	395	415	423	440
	10	82	129	174	226	266	294	306	338	355	369	382
