# Supplementary material for: Tributyltin perturbs femoral cortical architecture and polar moment of inertia in rat
Source: BMC Musculoskelet Disord. 2021 May 7;22:427. doi: 10.1186/s12891-021-04298-2 (PMC8106170; doi:10.1186/s12891-021-04298-2)
Supplement: Supplementary file 5 — Additional file 5. [file 12891_2021_4298_MOESM5_ESM.xlsx]

## Sheet: Sheet1
groups	animal	Bone weight (g)	Bone length(mm)
Control	1	0.7928	37.1
	2	0.6651	34.8
	3	0.9009	36.2
	4	0.7212	34.7
	5	0.8553	36.1
	6	0.8581	36.7
	7	0.8296	35.2
	8	0.8554	37.2
	9	0.9095	37.8
	10	1.0223	38.9
Low dose	1	0.8562	35.9
	2	0.9278	35.8
	3	0.9526	36.2
	4	0.794	35.5
	5	0.7174	33.8
	6	0.7755	36.1
	7	0.7829	34.9
	8	0.8261	37.1
	9	0.8546	37.6
	10	0.9723	38.6
Middle dose	1	0.8902	36.1
	2	0.7628	35.3
	3	0.8796	34.8
	4	0.8273	36.1
	5	0.72	36.7
	6	0.8193	35.6
	7	0.8982	37.6
	8	0.884	36.2
	9	0.9866	37.3
	10	0.9538	34.9
High dose	1	0.8908	36.8
	2	0.8533	35.6
	3	0.8628	37
	4	0.7807	34.8
	5	0.7361	35.2
	6	0.7803	35.3
	7	0.8602	37.4
	8	0.8409	36.2
	9	0.9336	36.9
	10	0.9128	34.7
