# Supplementary material for: Tributyltin perturbs femoral cortical architecture and polar moment of inertia in rat
Source: BMC Musculoskelet Disord. 2021 May 7;22:427. doi: 10.1186/s12891-021-04298-2 (PMC8106170; doi:10.1186/s12891-021-04298-2)
Supplement: Supplementary file 6 — Additional file 6. [file 12891_2021_4298_MOESM6_ESM.xlsx]

## Sheet: Sheet1
groups	animal	Bone weight used (g)	Bone ash content(g)	ash content (%)
Control	1	0.3913	0.2432	62.1518
	2	0.5322	0.3404	63.9609
	3	0.3436	0.2114	61.525
	4	0.3364	0.205	60.9394
	5	0.4074	0.2562	62.8866
Low dose	1	0.3482	0.22	63.1821
	2	0.3898	0.2538	65.1103
	3	0.3493	0.2098	60.063
	4	0.369	0.2322	62.9268
	5	0.3336	0.2111	63.2794
Middle dose	1	0.3945	0.2511	63.6502
	2	0.3023	0.1949	64.4724
	3	0.4126	0.2673	64.7843
	4	0.3447	0.2329	67.566
	5	0.4107	0.2659	64.7431
High dose	1	0.387	0.2513	64.9354
	2	0.2988	0.1801	60.2744
	3	0.4235	0.2781	65.6671
	4	0.3249	0.2168	66.7282
	5	0.3971	0.2542	64.0141
